# Supplementary material for: miR-214-Enriched Extracellular Vesicles Released by Acid-Adapted Melanoma Cells Promote Inflammatory Macrophage-Dependent Tumor Trans-Endothelial Migration
Source: Cancers (Basel). 2022 Oct 18;14(20):5090. doi: 10.3390/cancers14205090 (PMC9599952; doi:10.3390/cancers14205090)
Supplement: Supplementary file 1 [file cancers-14-05090-s001.zip]

Archive with 1 entries (1 files):
- cancers-1882449-supplementary.pdf
